# Supplementary material for: Fall Armyworm Infestation and Development: Screening Tropical Maize Genotypes for Resistance in Zambia
Source: Insects. 2022 Nov 4;13(11):1020. doi: 10.3390/insects13111020 (PMC9694902; doi:10.3390/insects13111020)
Supplement: Supplementary file 1 [file insects-13-01020-s001.zip]

Archive with 2 entries (2 files):
- Figures S1 and S2.pdf
- Tables S1, S2 S3.pdf
